# Supplementary material for: Altered Expression of Vitamin D Metabolism Genes and Circulating MicroRNAs in PBMCs of Patients with Type 1 Diabetes: Their Association with Vitamin D Status and Ongoing Islet Autoimmunity
Source: Noncoding RNA. 2023 Oct 7;9(5):60. doi: 10.3390/ncrna9050060 (PMC10609170; doi:10.3390/ncrna9050060)
Supplement: Supplementary file 1 [file ncrna-09-00060-s001.zip]

Archive with 1 entries (1 files):
- ncrna-2615105-supplementary.pdf
